# Supplementary material for: Detection of Anti-LipL32 Antibodies in Serum Samples from Horses with Chronic Intraocular Infection with Leptospira spp
Source: Pathogens. 2021 Oct 14;10(10):1325. doi: 10.3390/pathogens10101325 (PMC8537251; doi:10.3390/pathogens10101325)
Supplement: Supplementary file 1 [file pathogens-10-01325-s001.zip]

Archive with 1 entries (1 files):
- pathogens-1408646-supplementary.pdf
